# Supplementary material for: Inkjet Printing of Long-Range Ordering Two-Dimensional Magnetic Ti0.8Co0.2O2 Film
Source: Nanomaterials (Basel). 2024 May 9;14(10):834. doi: 10.3390/nano14100834 (PMC11123995; doi:10.3390/nano14100834)
Supplement: Supplementary file 1 [file nanomaterials-14-00834-s001.zip]

Archive with 1 entries (1 files):
- nanomaterials-2977292-supplementary.pdf
